# Supplementary material for: Genome-Wide Identification and Spatial Expression Analysis of Histone Modification Gene Families in the Rubber Dandelion Taraxacum kok-saghyz
Source: Plants (Basel). 2022 Aug 9;11(16):2077. doi: 10.3390/plants11162077 (PMC9415798; doi:10.3390/plants11162077)
Supplement: Supplementary file 1 [file plants-11-02077-s001.zip]

Archive with 7 entries (7 files):
- Figura S1 S2 S4 S6 S7.pdf
- Figure S3 .pdf
- Figure S5 .pdf
- Supplementary Table S1.xlsx
- Supplementary Table S2.xlsx
- Table S3.xlsx
- Table S4.pdf
