# Supplementary material for: Genome-Wide Identification and Spatial Expression Analysis of Histone Modification Gene Families in the Rubber Dandelion Taraxacum kok-saghyz
Source: Plants (Basel). 2022 Aug 9;11(16):2077. doi: 10.3390/plants11162077 (PMC9415798; doi:10.3390/plants11162077)
Supplement: Supplementary file 1 [file plants-11-02077-s001.zip › Supplementary Table S1.xlsx]

## Sheet: Table S1
Table S1. List of T. kok-saghyz HMGs.
Gene name	Family	Protein	Gene ID	Contig	Contig	5' position	3' position	Orientation	CDS (bp)	ORF (aa)
TksSDG1	PF00856	GWHPAAAA000529	evm.model.utg10247.12	utg10247	GWHAAAA00023672	40230	41905	-	1422	474
TksSDG2	PF00856	GWHPAAAA001824	evm.model.utg10887.3	utg10887	GWHAAAA00001526	6135	11809	+	2697	899
TksSDG3	PF00856	GWHPAAAA001894	evm.model.utg10935.10	utg10935	GWHAAAA00007972	62269	66495	-	2304	768
TksSDG4	PF00856	GWHPAAAA002598	evm.model.utg11343.9	utg11343	GWHAAAA00001799	22868	27203	-	3171	1057
TksSDG5	PF00856	GWHPAAAA002735	evm.model.utg11406.13	utg11406	GWHAAAA00016471	64118	74354	+	6441	2147
TksSDG6	PF00856	GWHPAAAA004499	evm.model.utg12411.4	utg12411	GWHAAAA00003418	34078	42225	+	2397	799
TksSDG7	PF00856	GWHPAAAA004730	evm.model.utg12520.15	utg12520	GWHAAAA00005943	43464	45454	+	1431	477
TksSDG8	PF00856	GWHPAAAA005337	evm.model.utg12876.8	utg12876	GWHAAAA00013034	26027	29829	-	2064	688
TksSDG9	PF00856	GWHPAAAA007602	evm.model.utg14204.27	utg14204	GWHAAAA00015950	93113	96503	-	2211	737
TksSDG10	PF00856	GWHPAAAA008221	evm.model.utg14552.2	utg14552	GWHAAAA00004538	6340	8323	+	1431	477
TksSDG11	PF00856	GWHPAAAA009070	evm.model.utg15118.6	utg15118	GWHAAAA00007851	28365	30368	-	2001	667
TksSDG12	PF00856	GWHPAAAA010108	evm.model.utg15791.8	utg15791	GWHAAAA00012977	48259	52788	-	2082	694
TksSDG13	PF00856	GWHPAAAA011495	evm.model.utg1662.20	utg1662	GWHAAAA00000150	82444	86466	+	2064	688
TksSDG14	PF00856	GWHPAAAA011930	evm.model.utg16927.3	utg16927	GWHAAAA00020496	6381	9238	+	1488	496
TksSDG15	PF00856	GWHPAAAA015313	evm.model.utg19347.2	utg19347	GWHAAAA00017626	5015	5458	-	156	52
TksSDG16	PF00856	GWHPAAAA016236	evm.model.utg20084.4	utg20084	GWHAAAA00012846	14223	19309	+	3612	1204
TksSDG17	PF00856	GWHPAAAA016445	evm.model.utg20243.1	utg20243	GWHAAAA00022889	16994	20333	+	1638	546
TksSDG18	PF00856	GWHPAAAA017359	evm.model.utg20894.2	utg20894	GWHAAAA00002282	5660	7866	+	1479	493
TksSDG19	PF00856	GWHPAAAA019715	evm.model.utg22898.4	utg22898	GWHAAAA00009044	21209	23312	+	1269	423
TksSDG20	PF00856	GWHPAAAA020133	evm.model.utg23200.2	utg23200	GWHAAAA00029754	11485	14635	-	2187	729
TksSDG21	PF00856	GWHPAAAA020670	evm.model.utg23721.1	utg23721	GWHAAAA00017632	9142	13847	-	3075	1025
TksSDG22	PF00856	GWHPAAAA020978	evm.model.utg24027.5	utg24027	GWHAAAA00008628	9036	13706	+	2115	705
TksSDG23	PF00856	GWHPAAAA022427	evm.model.utg25428.1	utg25428	GWHAAAA00022746	9212	12065	+	1440	480
TksSDG24	PF00856	GWHPAAAA023778	evm.model.utg2682.7	utg2682	GWHAAAA00001158	55555	61684	+	4035	1345
TksSDG25	PF00856	GWHPAAAA024975	evm.model.utg2815.3	utg2815	GWHAAAA00001852	4601	8641	+	1671	557
TksSDG26	PF00856	GWHPAAAA025070	evm.model.utg28199.4	utg28199	GWHAAAA00019660	29629	32338	-	1521	507
TksSDG27	PF00856	GWHPAAAA025165	evm.model.utg28291.6	utg28291	GWHAAAA00004946	19488	21461	+	1971	657
TksSDG28	PF00856	GWHPAAAA025590	evm.model.utg2877.4	utg2877	GWHAAAA00027086	18411	21873	-	2322	774
TksSDG29	PF00856	GWHPAAAA026015	evm.model.utg29133.3	utg29133	GWHAAAA00005579	16384	19151	+	1422	474
TksSDG30	PF00856	GWHPAAAA026483	evm.model.utg2973.8	utg2973	GWHAAAA00001159	47409	49167	-	1086	362
TksSDG31	PF00856	GWHPAAAA027462	evm.model.utg3079.14	utg3079	GWHAAAA00004224	71098	73011	-	1437	479
TksSDG32	PF00856	GWHPAAAA028667	evm.model.utg32263.3	utg32263	GWHAAAA00013595	12334	14307	-	1971	657
TksSDG33	PF00856	GWHPAAAA029671	evm.model.utg33706.3	utg33706	GWHAAAA00022042	15711	21276	+	2697	899
TksSDG34	PF00856	GWHPAAAA035627	evm.model.utg4968.7	utg4968	GWHAAAA00015197	36617	39693	-	1515	505
TksSDG35	PF00856	GWHPAAAA037048	evm.model.utg551.33	utg551	GWHAAAA00004892	140529	146642	+	2076	692
TksSDG36	PF00856	GWHPAAAA038441	evm.model.utg6088.3	utg6088	GWHAAAA00002257	11215	12396	-	1179	393
TksSDG37	PF00856	GWHPAAAA038691	evm.model.utg6200.8	utg6200	GWHAAAA00004595	54345	57376	+	1035	345
TksSDG38	PF00856	GWHPAAAA039276	evm.model.utg6479.14	utg6479	GWHAAAA00015127	81340	84151	+	1440	480
TksSDG39	PF00856	GWHPAAAA039447	evm.model.utg656.11	utg656	GWHAAAA00027645	66622	68631	+	2007	669
TksSDG40	PF00856	GWHPAAAA039997	evm.model.utg682.14	utg682	GWHAAAA00015463	42037	42787	+	474	158
TksSDG41	PF00856	GWHPAAAA040710	evm.model.utg7078.4	utg7078	GWHAAAA00005665	21926	26248	-	2835	945
TksSDG42	PF00856	GWHPAAAA041085	evm.model.utg7272.8	utg7272	GWHAAAA00021975	39835	42590	+	1488	496
TksSDG43	PF00856	GWHPAAAA041482	evm.model.utg7435.2	utg7435	GWHAAAA00011236	13335	17218	-	2166	722
TksSDG44	PF00856	GWHPAAAA043072	evm.model.utg8125.15	utg8125	GWHAAAA00005120	69914	71948	-	1446	482
TksSDG45	PF00856	GWHPAAAA044024	evm.model.utg8585.7	utg8585	GWHAAAA00004449	36787	42560	+	3336	1112
TksSDG46	PF00856	GWHPAAAA046654	evm.model.utg9942.4	utg9942	GWHAAAA00003978	16737	20149	-	1428	476
TksPRMT1	PF05185	GWHPAAAA006633	evm.model.utg13588.14	utg13588	GWHAAAA00026742	49927	50978	-	567	189
TksPRMT2	PF05185	GWHPAAAA006716	evm.model.utg13646.1	utg13646	GWHAAAA00012716	533	6483	+	2022	674
TksPRMT3	PF05185	GWHPAAAA009785	evm.model.utg15552.9	utg15552	GWHAAAA00031512	23017	24526	+	450	150
TksPRMT4	PF05185	GWHPAAAA011606	evm.model.utg1670.18	utg1670	GWHAAAA00009065	69022	71404	+	750	250
TksPRMT5	PF05185	GWHPAAAA020785	evm.model.utg2381.29	utg2381	GWHAAAA00001369	136120	138015	-	1233	411
TksPRMT6	PF05185	GWHPAAAA021858	evm.model.utg24851.2	utg24851	GWHAAAA00028075	17253	22724	+	2055	685
TksPRMT7	PF05185	GWHPAAAA022144	evm.model.utg25189.6	utg25189	GWHAAAA00017168	32551	36314	+	1143	381
TksPRMT8	PF05185	GWHPAAAA029553	evm.model.utg33521.1	utg33521	GWHAAAA00022455	2221	3919	+	609	203
TksPRMT9	PF05185	GWHPAAAA033862	evm.model.utg4320.10	utg4320	GWHAAAA00018303	44173	49790	-	1614	538
TksPRMT10	PF05185	GWHPAAAA033984	evm.model.utg4374.6	utg4374	GWHAAAA00005795	30207	124445	+	1944	648
TksPRMT11	PF05185	GWHPAAAA035860	evm.model.utg5045.10	utg5045	GWHAAAA00010525	44764	46727	+	1140	380
TksPRMT12	PF05185	GWHPAAAA038112	evm.model.utg596.2	utg596	GWHAAAA00002117	11819	15170	+	1347	449
TksPRMT13	PF05185	GWHPAAAA040673	evm.model.utg7064.2	utg7064	GWHAAAA00006646	6068	11401	+	1818	606
TksPRMT14	PF05185	GWHPAAAA043689	evm.model.utg8405.3	utg8405	GWHAAAA00006354	12989	14319	+	456	152
TksJMJ1	PF02373	GWHPAAAA004671	evm.model.utg12499.21	utg12499	GWHAAAA00007348	102982	105450	-	1791	597
TksJMJ2	PF02373	GWHPAAAA005065	evm.model.utg1274.2	utg1274	GWHAAAA00006124	23301	26440	-	2136	712
TksJMJ3	PF02373	GWHPAAAA005120	evm.model.utg12786.10	utg12786	GWHAAAA00028661	52675	65284	-	6777	2259
TksJMJ4	PF02373	GWHPAAAA005412	evm.model.utg12921.9	utg12921	GWHAAAA00010341	34129	38340	-	2595	865
TksJMJ5	PF02373	GWHPAAAA007086	evm.model.utg1389.3	utg1389	GWHAAAA00028031	14211	19355	+	2535	845
TksJMJ6	PF02373	GWHPAAAA007366	evm.model.utg14050.2	utg14050	GWHAAAA00006230	15547	21908	-	3255	1085
TksJMJ7	PF02373	GWHPAAAA008882	evm.model.utg1497.2	utg1497	GWHAAAA00020059	8979	64859	+	2625	875
TksJMJ8	PF02373	GWHPAAAA010079	evm.model.utg15763.2	utg15763	GWHAAAA00014506	12022	21462	+	3609	1203
TksJMJ9	PF02373	GWHPAAAA010111	evm.model.utg15798.1	utg15798	GWHAAAA00022330	324	5170	+	1737	579
TksJMJ10	PF02373	GWHPAAAA010112	evm.model.utg15798.4	utg15798	GWHAAAA00022330	21452	27387	+	3399	1133
TksJMJ11	PF02373	GWHPAAAA010114	evm.model.utg15798.7	utg15798	GWHAAAA00022330	34215	45073	+	3651	1217
TksJMJ12	PF02373	GWHPAAAA010115	evm.model.utg15798.10	utg15798	GWHAAAA00022330	67485	77245	+	3312	1104
TksJMJ13	PF02373	GWHPAAAA010676	evm.model.utg161.1	utg161	GWHAAAA00011522	34195	48001	-	3201	1067
TksJMJ14	PF02373	GWHPAAAA014074	evm.model.utg18511.8	utg18511	GWHAAAA00001401	31813	38487	+	2943	981
TksJMJ15	PF02373	GWHPAAAA014535	evm.model.utg18844.6	utg18844	GWHAAAA00000053	33640	35255	-	1488	496
TksJMJ16	PF02373	GWHPAAAA019197	evm.model.utg22497.12	utg22497	GWHAAAA00013199	34408	42810	-	4575	1525
TksJMJ17	PF02373	GWHPAAAA020773	evm.model.utg23809.2	utg23809	GWHAAAA00002794	19641	23965	+	2976	992
TksJMJ18	PF02373	GWHPAAAA021292	evm.model.utg2428.22	utg2428	GWHAAAA00007949	99710	103397	-	2460	820
TksJMJ19	PF02373	GWHPAAAA024446	evm.model.utg2757.19	utg2757	GWHAAAA00025295	69847	80147	-	4935	1645
TksJMJ20	PF02373	GWHPAAAA025985	evm.model.utg29111.1	utg29111	GWHAAAA00016171	11459	15457	+	3180	1060
TksJMJ21	PF02373	GWHPAAAA033923	evm.model.utg4338.8	utg4338	GWHAAAA00008020	27777	33668	+	3462	1154
TksJMJ22	PF02373	GWHPAAAA034188	evm.model.utg4458.13	utg4458	GWHAAAA00019368	39155	42748	-	3045	1015
TksJMJ23	PF02373	GWHPAAAA036249	evm.model.utg5196.11	utg5196	GWHAAAA00000482	101589	105348	+	3351	1117
TksJMJ24	PF02373	GWHPAAAA040905	evm.model.utg7194.3	utg7194	GWHAAAA00017342	19684	23968	+	2616	872
TksJMJ25	PF02373	GWHPAAAA040930	evm.model.utg720.9	utg720	GWHAAAA00003735	50597	53541	+	1230	410
TksJMJ26	PF02373	GWHPAAAA043221	evm.model.utg8190.16	utg8190	GWHAAAA00019845	87530	98169	+	6057	2019
TksJMJ27	PF02373	GWHPAAAA045108	evm.model.utg9087.6	utg9087	GWHAAAA00019848	36511	38686	+	1419	473
TksHDMA1	PF04433	GWHPAAAA008600	evm.model.utg14778.7	utg14778	GWHAAAA00009234	25550	30804	-	4680	1560
TksHDMA2	PF04433	GWHPAAAA011545	evm.model.utg16658.3	utg16658	GWHAAAA00008410	14761	18510	-	2694	898
TksHDMA3	PF04433	GWHPAAAA011736	evm.model.utg16758.7	utg16758	GWHAAAA00021137	47793	51080	-	2199	733
TksHDMA4	PF04433	GWHPAAAA015168	evm.model.utg1925.32	utg1925	GWHAAAA00002249	153892	156823	-	2766	922
TksHDMA5	PF04433	GWHPAAAA016977	evm.model.utg20611.3	utg20611	GWHAAAA00019152	19099	22179	+	1545	515
TksHDMA6	PF04433	GWHPAAAA037281	evm.model.utg5580.2	utg5580	GWHAAAA00024655	3891	5981	-	2088	696
TksHDMA7	PF04433	GWHPAAAA045429	evm.model.utg9252.5	utg9252	GWHAAAA00000227	23999	28566	+	2355	785
TksHAG1	PF00583	GWHPAAAA001596	evm.model.utg10784.3	utg10784	GWHAAAA00008175	34495	36289	-	1245	415
TksHAG2	PF00583	GWHPAAAA001763	evm.model.utg10857.2	utg10857	GWHAAAA00003493	11923	13271	+	765	255
TksHAG3	PF00583	GWHPAAAA001865	evm.model.utg10917.5	utg10917	GWHAAAA00031542	20982	24340	-	2259	753
TksHAG4	PF00583	GWHPAAAA002584	evm.model.utg11336.4	utg11336	GWHAAAA00011779	11124	16006	-	3423	1141
TksHAG5	PF00583	GWHPAAAA003118	evm.model.utg11614.4	utg11614	GWHAAAA00004173	15405	16333	-	525	175
TksHAG6	PF00583	GWHPAAAA003588	evm.model.utg11840.3	utg11840	GWHAAAA00008958	23009	24320	+	825	275
TksHAG7	PF00583	GWHPAAAA003822	evm.model.utg11983.3	utg11983	GWHAAAA00000350	17609	19053	-	1242	414
TksHAG8	PF00583	GWHPAAAA004151	evm.model.utg12146.8	utg12146	GWHAAAA00029067	19242	19823	+	579	193
TksHAG9	PF00583	GWHPAAAA004291	evm.model.utg12289.12	utg12289	GWHAAAA00020298	48990	52392	+	1731	577
TksHAG10	PF00583	GWHPAAAA004535	evm.model.utg1244.9	utg1244	GWHAAAA00017265	36780	39201	-	1692	564
TksHAG11	PF00583	GWHPAAAA008797	evm.model.utg1489.14	utg1489	GWHAAAA00001698	76135	76997	+	522	174
TksHAG12	PF00583	GWHPAAAA010972	evm.model.utg16298.14	utg16298	GWHAAAA00001190	79326	83079	-	1521	507
TksHAG13	PF00583	GWHPAAAA011682	evm.model.utg1674.20	utg1674	GWHAAAA00008873	210930	211724	-	678	226
TksHAG14	PF00583	GWHPAAAA012523	evm.model.utg17401.18	utg17401	GWHAAAA00010947	85966	87480	-	798	266
TksHAG15	PF00583	GWHPAAAA014185	evm.model.utg18598.1	utg18598	GWHAAAA00005692	6584	8100	-	798	266
TksHAG16	PF00583	GWHPAAAA017168	evm.model.utg20746.4	utg20746	GWHAAAA00001746	16516	19339	+	1335	445
TksHAG17	PF00583	GWHPAAAA017234	evm.model.utg20807.4	utg20807	GWHAAAA00016690	6744	7682	-	537	179
TksHAG18	PF00583	GWHPAAAA017345	evm.model.utg20881.3	utg20881	GWHAAAA00003080	12114	13937	-	729	243
TksHAG19	PF00583	GWHPAAAA019621	evm.model.utg22830.2	utg22830	GWHAAAA00030383	8150	9657	-	522	174
TksHAG20	PF00583	GWHPAAAA023148	evm.model.utg26155.10	utg26155	GWHAAAA00010236	41707	43061	-	861	287
TksHAG21	PF00583	GWHPAAAA027689	evm.model.utg3109.10	utg3109	GWHAAAA00002311	36442	36897	+	453	151
TksHAG22	PF00583	GWHPAAAA028409	evm.model.utg31977.6	utg31977	GWHAAAA00000519	28663	29878	+	1140	380
TksHAG23	PF00583	GWHPAAAA028525	evm.model.utg32103.3	utg32103	GWHAAAA00012628	12679	14822	-	897	299
TksHAG24	PF00583	GWHPAAAA029717	evm.model.utg3377.8	utg3377	GWHAAAA00013403	47410	49874	-	1806	602
TksHAG25	PF00583	GWHPAAAA031780	evm.model.utg36598.1	utg36598	GWHAAAA00017047	9442	11857	+	879	293
TksHAG26	PF00583	GWHPAAAA032347	evm.model.utg3760.1	utg3760	GWHAAAA00027570	2625	6030	+	1731	577
TksHAG27	PF00583	GWHPAAAA032738	evm.model.utg3911.5	utg3911	GWHAAAA00016662	23657	24947	-	825	275
TksHAG28	PF00583	GWHPAAAA035137	evm.model.utg4779.11	utg4779	GWHAAAA00008380	28514	29665	+	585	195
TksHAG29	PF00583	GWHPAAAA037319	evm.model.utg5595.8	utg5595	GWHAAAA00023513	42468	43106	+	477	159
TksHAG30	PF00583	GWHPAAAA039537	evm.model.utg6588.21	utg6588	GWHAAAA00008239	96724	97194	-	468	156
TksHAG31	PF00583	GWHPAAAA039538	evm.model.utg6588.22	utg6588	GWHAAAA00008239	101825	102366	-	495	165
TksHAG32	PF00583	GWHPAAAA039691	evm.model.utg667.14	utg667	GWHAAAA00007094	72417	76304	+	2967	989
TksHAG33	PF00583	GWHPAAAA043871	evm.model.utg8520.3	utg8520	GWHAAAA00008388	9768	11541	+	750	250
TksHAG34	PF00583	GWHPAAAA044260	evm.model.utg8692.3	utg8692	GWHAAAA00026494	13040	14490	+	576	192
TksHAG35	PF00583	GWHPAAAA044796	evm.model.utg896.7	utg896	GWHAAAA00020869	45519	49047	-	2514	838
TksHAG36	PF00583	GWHPAAAA046242	evm.model.utg9736.4	utg9736	GWHAAAA00016995	14042	17238	-	1623	541
TksHAG37	PF00583	GWHPAAAA046243	evm.model.utg9736.6	utg9736	GWHAAAA00016995	20841	23488	+	1635	545
TksHAG38	PF00583	GWHPAAAA046597	evm.model.utg9910.2	utg9910	GWHAAAA00015409	6045	9398	+	2196	732
TksHAM1	PF01853	GWHPAAAA040226	evm.model.utg6906.18	utg6906	GWHAAAA00016669	90447	98520	+	3942	1314
TksHAC1	PF08214	GWHPAAAA016000	evm.model.utg1992.19	utg1992	GWHAAAA00007314	84837	90129	-	4416	1472
TksHAC2	PF08214	GWHPAAAA019589	evm.model.utg2280.7	utg2280	GWHAAAA00008014	35256	40063	-	3414	1138
TksHAC3	PF08214	GWHPAAAA021993	evm.model.utg2500.28	utg2500	GWHAAAA00003179	126308	132734	+	4845	1615
TksHDA1	PF00850	GWHPAAAA005157	evm.model.utg1280.6	utg1280	GWHAAAA00015117	45388	48227	+	1083	361
TksHDA2	PF00850	GWHPAAAA010478	evm.model.utg160.16	utg160	GWHAAAA00002044	85891	88005	-	1053	351
TksHDA3	PF00850	GWHPAAAA014264	evm.model.utg18664.1	utg18664	GWHAAAA00020583	6629	8751	-	1053	351
TksHDA4	PF00850	GWHPAAAA032448	evm.model.utg3797.2	utg3797	GWHAAAA00005329	6205	8700	+	1287	429
TksHDA5	PF00850	GWHPAAAA036484	evm.model.utg5273.3	utg5273	GWHAAAA00005181	20737	23585	+	1434	478
TksHDA6	PF00850	GWHPAAAA036485	evm.model.utg5273.4	utg5273	GWHAAAA00005181	25394	27350	+	1551	517
TksHDA7	PF00850	GWHPAAAA043412	evm.model.utg8279.17	utg8279	GWHAAAA00014243	67836	71610	-	1551	517
TksHDA8	PF00850	GWHPAAAA044851	evm.model.utg8982.3	utg8982	GWHAAAA00007690	22028	23916	+	1407	469
TksHDA9	PF00850	GWHPAAAA045469	evm.model.utg9275.15	utg9275	GWHAAAA00008172	70006	78776	-	4902	1634
TksSRT1	PF02146	GWHPAAAA021436	evm.model.utg2443.3	utg2443	GWHAAAA00016323	8479	11571	+	1251	417
TksSRT2	PF02146	GWHPAAAA033849	evm.model.utg4319.91	utg4319	GWHAAAA00009215	411671	414395	-	1404	468
TksSRT3	PF02146	GWHPAAAA044626	evm.model.utg888.5	utg888	GWHAAAA00021338	19599	22687	+	1425	475
TksSRT4	PF02146	GWHPAAAA045430	evm.model.utg9252.6	utg9252	GWHAAAA00000227	29117	32330	-	1209	403
TksHDT1	HDT	GWHPAAAA004798	evm.model.utg12561.6	utg12561	GWHAAAA00012832	20203	22428	+	903	301
TksHDT2	HDT	GWHPAAAA005672	evm.model.utg13036.3	utg13036	GWHAAAA00003201	15668	17251	+	657	219
TksHDT3	HDT	GWHPAAAA021270	evm.model.utg24256.1	utg24256	GWHAAAA00024300	9269	10030	-	498	166
TksHDT4	HDT	GWHPAAAA029531	evm.model.utg3349.1	utg3349	GWHAAAA00005927	10806	11817	-	516	172
TksHDT5	HDT	GWHPAAAA039223	evm.model.utg6459.10	utg6459	GWHAAAA00016333	21920	23505	-	783	261
