# Supplementary material for: Genome-Wide Identification and Spatial Expression Analysis of Histone Modification Gene Families in the Rubber Dandelion Taraxacum kok-saghyz
Source: Plants (Basel). 2022 Aug 9;11(16):2077. doi: 10.3390/plants11162077 (PMC9415798; doi:10.3390/plants11162077)
Supplement: Supplementary file 1 [file plants-11-02077-s001.zip › Supplementary Table S2.xlsx]

## Sheet: Foglio1
Tks candidate gene	CDS from NGDC	Primer name	Primer sequence	Amplicon size (bp)	Annealing temperature )°C)
TksSDG3	GWHTAAAA001894	SDG10_001894_F1	GCCCGATGCTTCTAAACCAG	107	58
		SDG10_001894_R1	CTGACATGCAAGACAGCCTG
		SDG10_001894_F2	GCAGCAGCAAAGGATTCTGT	129	58
		SDG10_001894_R2	TCTGCTTCACGGTGTGAGAT
TksSDG4	GWHTAAAA002598	SDG25_002598_F1	CCTGCAACTGTGGGTCTAGA	88	58
		SDG25_002598_R1	ACTCATCTGCAACCGAGACA
		SDG25_002598_F2	GTCTTGTTGCACTTGAGCCA	172	58
		SDG25_002598_R2	CGCTTTGTTGCATCAACCAC
TksHAG10	GWHTAAAA004535	HAG3_004535_F1	CGTATGAAGACACACGGCAG	91	58
		HAG3_004535_R1	TTCCCAATAAGCTCAGGGCA
		HAG3_004535_F2	TGCCCTGAGCTTATTGGGAA	155	58
		HAG3_004535_R2	TGTTCCCTTCCAGCAATCCT
TksHDMA4	GWHTAAAA015168	HDMA1-FLD_015168_F1	GCGTTGATTGCTTTAACCGC	81	58
		HDMA1-FLD_015168_R1	GACGACTGAAACAACTCCGG
		HDMA1-FLD_015168_F2	CCCTCTGCAATTCACCATCG	104	58
		HDMA1-FLD_015168_R2	TACCGAGTGAGAGCAAGTGG
TksSDG24	GWHTAAAA023778	SDG6_023778_F1	AGCGATGGGTGAAGAGTTGA	84	58
		SDG6_023778_R1	TTCACAGCACCACATTTGCA
		SDG6_023778_F2	CATACGCCATTGATGCCACA	165	58
		SDG6_023778_R2	TCAACTCTTCACCCATCGCT
TksPRMT9	GWHTAAAA033862	PRMT4A-4B_033862_F1	ATTGCCCACAGTGCTCAAAG	84	58
		PRMT4A-4B_033862_R1	TATCCCTCCTTGGTCAGCAC
		PRMT4A-4B_033862_F2	GGGCACAAGAATTCACGGTT	123	58
		PRMT4A-4B_033862_R2	ACACAGCGTAGTTGGTACCA
TksJMJ23	GWHTAAAA036249	JMJ11-ELF6_036249_F1	GTGTCCACATGAAGGGTGTG	108	58
		JMJ11-ELF6_036249_R1	CAGCCTTTCCAAGTGCACTT
		JMJ11-ELF6_036249_F2	TCACATAGATACGCGGTGCT	122	58
		JMJ11-ELF6_036249_R2	ACCCGTAAATGTTCAGTGCG
TksHDMA6	GWHTAAAA037281	HDMA3-LDL1_037281_F1	GGATTGGCGCATCTGGAAAT	145	58
		HDMA3-LDL1_037281_R1	TTAGCCGCCTCTCTTAACCC
		HDMA3-LDL1_037281_F2	AGATGTCTCCGGTGGAATCC	170	58
		HDMA3-LDL1_037281_R2	ATTTCCAGATGCGCCAATCC
TksJMJ25	GWHTAAAA040930	JMJ30_040930_F1	TCACACCATTGCACCATGAC	142	58
		JMJ30_040930_R1	TCGACCTGGCTGGAATTCTT
		JMJ30_040930_F2	AAGAATTCCAGCCAGGTCGA	152	58
		JMJ30_040930_R2	CTAGTGGTGAGGGATCGGAC
TksHDA7	GWHTAAAA043412	HDA15_043412_F1	CGTCCTTCCTATAGCGGACC	97	58
		HDA15_043412_R1	GACATCACAGCATCCAAGGG
		HDA15_043412_F2	CCCTTGGATGCTGTGATGTC	117	58
		HDA15_043412_R2	TTGAGCGAAGATTGTAGCCG
TksHDA8	GWHTAAAA044851	HDA6_044851_F1	ACAGAAGTCCCTGAAGAGGC	145	58
		HDA6_044851_R1	TGAAGCTTTGATGACGTGGC
		HDA6_044851_F2	GCTTCTCAAAGTCCACAGGC	121	58
		HDA6_044851_R2	GTGTCCTGTACCGGGAAAGA
TksHDA9	GWHTAAAA045469	HDA19_045469_F1	TGCACTGCTTTCTGGTCAAC	121	58
		HDA19_045469_R1	TCTTGCCTCACAAACAAGCC
		HDA19_045469_F2	GGCTTGTTTGTGAGGCAAGA	167	58
		HDA19_045469_R2	CACGGCCTCATGAGCTTTAC
TksJMJ14	GWHTAAAA014074	JMJ14_014074_F3	TCCGTGGTTGTACATCGGAA	122	58
		JMJ14_014074_R3	GTCCAGGTACACCGTACCAT
