# Supplementary material for: Genome-Wide Identification and Spatial Expression Analysis of Histone Modification Gene Families in the Rubber Dandelion Taraxacum kok-saghyz
Source: Plants (Basel). 2022 Aug 9;11(16):2077. doi: 10.3390/plants11162077 (PMC9415798; doi:10.3390/plants11162077)
Supplement: Supplementary file 1 [file plants-11-02077-s001.zip › Table S3.xlsx]

## Sheet: TableSx
Table S3: Pairs of putative duplicated HM genes in the Tks genome.
Gene 1	Gene 2	Ks	Ka	Ka/Ks	Tandem Duplication
TksSDG22	TksSDG13	0.0126	0.0013	0.103175
TksSDG9	TksSDG20	0.0203	0.0091	0.448276
TksSDG27	TksSDG32	0.0575	0.0034	0.0591304
TksSDG2	TksSDG33	0.0076	0.0006	0.0789474
TksSDG19	TksSDG37	0.4032	0.2156	0.534722
TksSDG15	TksSDG16	0.2202	0.071	0.322434
TksSDG7	TksSDG10	0.0384	0.0032	0.0833333
TksSDG26	TksSDG34	0.0748	0.0061	0.0815508
TksSDG31	TksSDG40	0.111	0.0749	0.674775
TksJMJ14	TksJMJ20	0.8697	0.244	0.280557
TksJMJ16	TksJMJ22	0.94	0.2956	0.314468
TksJMJ17	TksJMJ24	0.9081	0.4132	0.455016
TksJMJ6	TksJMJ10	0.5178	0.2634	0.508691
TksJMJ7	TksJMJ12	0.3477	0.1524	0.438309
TksJMJ11	TksJMJ21	0.1349	0.06	0.444774
TksHAG1	TksHAG7	0.9514	0.172	0.180786
TksHAG30	TksHAG31	0.2938	0.0813	0.276719	YES
TksHAG9	TksHAG26	0.0304	0.0096	0.315789
TksHAG33	TksHAG34	0.2097	0.1556	0.742012
TksHAG36	TksHAG37	0.2023	0.0601	0.297084	YES
TksHAG20	TksHAG23	1.6757	0.5656	0.337531
TksHAG14	TksHAG15	0.0035	0.0054	1.54286
TksHAG5	TksHAG17	0.0289	0	0
TksHAG4	TksHAG35	0.8408	0.2887	0.343363
TksHAG3	TksHAG38	0.0083	0.0064	0.771084
TksHAG6	TksHAG27	0.0197	0	0
TksHDA2	TksHDA3	0.0534	0.0026	0.0486891
TksHDA5	TksHDA6	0.1704	0.0666	0.390845	YES
TksPRMT5	TksPRMT11	0.7643	0.1241	0.162371
TksPRMT7	TksPRMT8	0.1538	0.1621	1.05397
TksHDMA3	TksHDMA5	3.197	0.8187	0.256084
TksHAC1	TksHAC3	1.3158	0.2102	0.159751
TksSRT1	TksSRT3	0.0422	0.0197	0.466825
TksHDT2	TksHDT4	0.1782	0.0591	0.33165
TksSDG44	GWHPAAAA005121	0.8556	0.3636	0.424965	YES
TksJMJ12	TksJMJ11	0.3165	0.1764	0.557346	YES
